# Supplementary material for: Rifamycin Structural Modifications Attenuate PXR Binding and CYP3A4 Induction
Source: J Med Chem. 2026 Jun 23;69(13):15858–71. doi: 10.1021/acs.jmedchem.6c00944 (PMC13371085; doi:10.1021/acs.jmedchem.6c00944)
Supplement: Supplementary file 1 [file jm6c00944_si_001.csv]

Compound	SMILES	CYP3A4 fold-induction ± SD	TR-FRET (Imax (%))	TR-FRET (IC50 ± SD)
Rifabutin	O=C(/C(C)=C\C=C\[C@H](C)[C@@H]([C@H]([C@H]([C@@H](C)[C@@H]([C@@H]1C)OC(C)=O)O)C)O)NC(C(C2=C3C4=C(O[C@](C)(O/C=C/[C@@H]1OC)C4=O)C(C)=C2O)=O)=C5C3=NC6(CCN(CC(C)C)CC6)N5	131.3 ± 18.0	63.8 ± 3.1	13.1 ± 3.2
Compound 1	O=C(/C(C)=C\C=C\[C@H](C)[C@@H]([C@H]([C@H]([C@@H](C)[C@@H]([C@@H]1C)OC(C2=CC=CC=C2C)=O)O)C)O)NC(C(C3=C4C5=C(O[C@](C)(O/C=C/[C@@H]1OC)C5=O)C(C)=C3O)=O)=C6C4=NC7(CCN(CC(C)C)CC7)N6	18.6 ± 2.6	82.8 ± 2.2	1.6 ± 0.4
Compound 2	O=C(/C(C)=C\C=C\[C@H](C)[C@@H]([C@H]([C@H]([C@@H](C)[C@@H]([C@@H]1C)OC(C2=CC=CN=C2)=O)O)C)O)NC(C(C3=C4C5=C(O[C@](C)(O/C=C/[C@@H]1OC)C5=O)C(C)=C3O)=O)=C6C4=NC7(CCN(CC(C)C)CC7)N6	42.6 ± 5.9	25.4 ± 13.4	>30
Compound 3	O=C(/C(C)=C\C=C\[C@H](C)[C@@H]([C@H]([C@H]([C@@H](C)[C@@H]([C@@H]1C)OC(C2=CN=CN=C2)=O)O)C)O)NC(C(C3=C4C5=C(O[C@](C)(O/C=C/[C@@H]1OC)C5=O)C(C)=C3O)=O)=C6C4=NC7(CCN(CC(C)C)CC7)N6	29.7 ± 11.3	17.8 ± 6.0	>30
Compound 4	O=C(/C(C)=C\C=C\[C@H](C)[C@@H]([C@H]([C@H]([C@@H](C)[C@@H]([C@@H]1C)OC(NC2CCN(CC3=CC=CC=C3)CC2)=O)O)C)O)NC(C(C4=C5C6=C(O[C@](C)(O/C=C/[C@@H]1OC)C6=O)C(C)=C4O)=O)=C7C5=NC8(CCN(CC(C)C)CC8)N7	2.2 ± 0.8	27.8 ± 3.6	>30
Compound 5	O=C(/C(C)=C\C=C\[C@H](C)[C@@H]([C@H]([C@H]([C@@H](C)[C@@H]([C@@H]1C)OC(NC2CC(C)(C)NC(C)(C)C2)=O)O)C)O)NC(C(C3=C4C5=C(O[C@](C)(O/C=C/[C@@H]1OC)C5=O)C(C)=C3O)=O)=C6C4=NC7(CCN(CC(C)C)CC7)N6	0.9 ± 0.1	14.3 ± 16.6	>30
Compound 6	O=C(/C(C)=C\C=C\[C@H](C)[C@@H]([C@H]([C@H]([C@@H](C)[C@@H]([C@@H]1C)OC(NC2=CC3=CC=NN3C=C2)=O)O)C)O)NC(C(C4=C5C6=C(O[C@](C)(O/C=C/[C@@H]1OC)C6=O)C(C)=C4O)=O)=C7C5=NC8(CCN(CC(C)C)CC8)N7	2.5 ± 0.1	30.6 ± 5.2	>30
Compound 7	O=C(/C(C)=C\C=C\[C@H](C)[C@@H]([C@H]([C@H]([C@@H](C)[C@@H]([C@@H]1C)OC(NC2=NN(C(C)=CC(C)=N3)C3=N2)=O)O)C)O)NC(C(C4=C5C6=C(O[C@](C)(O/C=C/[C@@H]1OC)C6=O)C(C)=C4O)=O)=C7C5=NC8(CCN(CC(C)C)CC8)N7	6.7 ± 1.9	66.0 ± 6.1	12.2 ± 2.4
Compound 8	O=C(/C(C)=C\C=C\[C@H](C)[C@@H]([C@H]([C@H]([C@@H](C)[C@@H]([C@@H]1C)OC(NC2=CC=NC=N2)=O)O)C)O)NC(C(C3=C4C5=C(O[C@](C)(O/C=C/[C@@H]1OC)C5=O)C(C)=C3O)=O)=C6C4=NC7(CCN(CC(C)C)CC7)N6	7.7 ± 1.3	23.6 ± 8.5	>30
Compound 9	O=C(/C(C)=C\C=C\[C@H](C)[C@@H]([C@H]([C@H]([C@@H](C)[C@@H]([C@@H]1C)OC(NC2=CN=CC=N2)=O)O)C)O)NC(C(C3=C4C5=C(O[C@](C)(O/C=C/[C@@H]1OC)C5=O)C(C)=C3O)=O)=C6C4=NC7(CCN(CC(C)C)CC7)N6	3.7 ± 3.8	62.0 ± 5.7	14.7 ± 6.4
Compound 10	O=C(/C(C)=C\C=C\[C@H](C)[C@@H]([C@H]([C@H]([C@@H](C)[C@@H]([C@@H]1C)OC(NC2=CN=CS2)=O)O)C)O)NC(C(C3=C4C5=C(O[C@](C)(O/C=C/[C@@H]1OC)C5=O)C(C)=C3O)=O)=C6C4=NC7(CCN(CC(C)C)CC7)N6	8.8 ± 0.1	23.3 ± 14.1	>30
Compound 11	O=C(/C(C)=C\C=C\[C@H](C)[C@@H]([C@H]([C@H]([C@@H](C)[C@@H]([C@@H]1C)OC(NC2=CSC=N2)=O)O)C)O)NC(C(C3=C4C5=C(O[C@](C)(O/C=C/[C@@H]1OC)C5=O)C(C)=C3O)=O)=C6C4=NC7(CCN(CC(C)C)CC7)N6	5.3 ± 2.1	60.3 ± 5.3	13.2 ± 4.0
